# Supplementary material for: Secretory VSMC-derived THBS1 promotes macrophage M1 polarization and inflammation in intracranial aneurysms via the CD47/NF-κB axis
Source: Front Immunol. 2026 Apr 10;17:1790488. doi: 10.3389/fimmu.2026.1790488 (PMC13106420; doi:10.3389/fimmu.2026.1790488)
Supplement: Supplementary file 1 [file DataSheet1.xls]

## Sheet: Sheet1
Supplementary Table S1. Primer Sequences Used for Quantitative Real-Time PCR (qRT-PCR)
Gene	Direction	Primer Sequence (5′→3′)
IL-1β	Forward	ATGATGGCTTATTACAGTGGCAA
	Reverse	GTCGGAGATTCGTAGCTGGA
TNF-α	Forward	CCTCTCTCTAATCAGCCCTCTG
	Reverse	GAGGACCTGGGAGTAGATGAG
iNOS (NOS2)	Forward	TTCAGTATCACAACCTCAGCAAG
	Reverse	TGGACCTGCAAGTTAAAATCCC
THBS1	Forward	TGCTATCACAACGGAGTTCAGT
	Reverse	GCAGGACACCTTTTTGCAGATG
CD47	Forward	AGAAGGTGAAACGATCATCGAGC
	Reverse	CTCCTCGTCATCCATCATAGCC
CD86	Forward	CTGCTCATCTATACACGGTTACC
	Reverse	GGAAACGTCGTACAGTTCTGTG
ACTA2	Forward	GTGTTGCCCCTGAAGAGCAT
	Reverse	GCTGGGACATTGAAAGTCTCA
MYH11	Forward	CGCCAAGAGACTCGTCTGG
	Reverse	TCTTTCCCAACCGTGACCTTC
TAGLN (SM22α)	Forward	AACAGCCTGTACCCTGATGG
	Reverse	CGGTAGTGCCCATCATTCTT
SPP1 (OPN)	Forward	GAAGTTTCGCAGACCTGACAT
	Reverse	GTATGCACCATTCAACTCCTCG
COL1A1	Forward	GAGGGCCAAGACGAAGACATC
	Reverse	CAGATCACGTCATCGCACAAC
MMP2	Forward	TACAGGATCATTGGCTACACACC
	Reverse	GGTCACATCGCTCCAGACT
MMP9	Forward	TGTACCGCTATGGTTACACTCG
	Reverse	GGCAGGGACAGTTGCTTCT
NFKB1 (p50)	Forward	AACAGAGAGGATTTCGTTTCCG
	Reverse	TTTGACCTGAGGGTAAGACTTCT
RELA (p65)	Forward	ATGTGGAGATCATTGAGCAGC
	Reverse	CCTGGTCCTGTGTAGCCATT
GAPDH	Forward	GGAGCGAGATCCCTCCAAAAT
	Reverse	GGCTGTTGTCATACTTCTCATGG
